# Supplementary material for: Bioprospecting for Novel Bacterial Sources of Hydrolytic Enzymes and Antimicrobials in the Romanian Littoral Zone of the Black Sea
Source: Microorganisms. 2022 Dec 14;10(12):2468. doi: 10.3390/microorganisms10122468 (PMC9780896; doi:10.3390/microorganisms10122468)
Supplement: Supplementary file 1 [file microorganisms-10-02468-s001.zip]

Archive with 1 entries (1 files):
- microorganisms-2071855-supplementary.pdf
